# Supplementary material for: Nocturnal behavioral patterns of African ungulates in zoos
Source: Ecol Evol. 2023 Dec 3;13(12):e10777. doi: 10.1002/ece3.10777 (PMC10694388; doi:10.1002/ece3.10777)
Supplement: Supplementary file 1 — Appendix S1. [file ECE3-13-e10777-s001.xlsx]

## Sheet: Overview
Individual	Species	Species SSN	Age	Sex	Number of evaluated nights
T.str_01	Greater Kudu	Tragelaphus_strepsiceros	adult	male	86
T.str_02	Greater Kudu	Tragelaphus_strepsiceros	adult	male	34
T.str_03	Greater Kudu	Tragelaphus_strepsiceros	adult	male	34
T.str_04	Greater Kudu	Tragelaphus_strepsiceros	adult	female	25
T.str_05	Greater Kudu	Tragelaphus_strepsiceros	subadult	female	17
T.str_06	Greater Kudu	Tragelaphus_strepsiceros	juvenile	male	22
T.spe_01	Sitatunga	Tragelaphus_spekii	adult	male	24
T.eur_01	Bongo	Tragelaphus_eurycerus	adult	male	55
T.eur_02	Bongo	Tragelaphus_eurycerus	adult	male	33
T.eur_03	Bongo	Tragelaphus_eurycerus	adult	male	34
T.eur_04	Bongo	Tragelaphus_eurycerus	adult	male	34
T.eur_05	Bongo	Tragelaphus_eurycerus	adult	male	34
T.eur_06	Bongo	Tragelaphus_eurycerus	adult	female	55
T.eur_07	Bongo	Tragelaphus_eurycerus	adult	female	55
T.eur_08	Bongo	Tragelaphus_eurycerus	adult	female	55
T.eur_09	Bongo	Tragelaphus_eurycerus	subadult	male	55
T.eur_10	Bongo	Tragelaphus_eurycerus	subadult	male	55
T.ory_01	Common Eland	Tragelaphus_oryx	adult	male	49
T.ory_02	Common Eland	Tragelaphus_oryx	adult	male	29
T.ory_03	Common Eland	Tragelaphus_oryx	adult	male	38
T.ory_04	Common Eland	Tragelaphus_oryx	adult	male	28
T.ory_05	Common Eland	Tragelaphus_oryx	adult	male	35
T.ory_06	Common Eland	Tragelaphus_oryx	adult	female	49
T.ory_07	Common Eland	Tragelaphus_oryx	adult	female	29
T.ory_08	Common Eland	Tragelaphus_oryx	adult	female	29
T.ory_09	Common Eland	Tragelaphus_oryx	adult	female	29
T.ory_10	Common Eland	Tragelaphus_oryx	adult	female	15
T.ory_11	Common Eland	Tragelaphus_oryx	adult	female	21
T.ory_12	Common Eland	Tragelaphus_oryx	adult	female	28
T.ory_13	Common Eland	Tragelaphus_oryx	adult	female	28
T.ory_14	Common Eland	Tragelaphus_oryx	adult	female	35
T.ory_15	Common Eland	Tragelaphus_oryx	adult	female	34
T.ory_16	Common Eland	Tragelaphus_oryx	adult	female	25
T.ory_17	Common Eland	Tragelaphus_oryx	adult	female	38
T.ory_18	Common Eland	Tragelaphus_oryx	subadult	male	27
T.ory_19	Common Eland	Tragelaphus_oryx	subadult	female	49
T.ory_20	Common Eland	Tragelaphus_oryx	subadult	female	34
T.ory_21	Common Eland	Tragelaphus_oryx	subadult	female	33
T.ory_22	Common Eland	Tragelaphus_oryx	juvenile	female	49
T.ory_23	Common Eland	Tragelaphus_oryx	juvenile	female	18
T.ory_24	Common Eland	Tragelaphus_oryx	juvenile	female	35
T.ory_25	Common Eland	Tragelaphus_oryx	juvenile	female	34
S.caf_01	African Savannah Buffalo	Syncerus_c-caffer	adult	female	53
S.caf_02	African Savannah Buffalo	Syncerus_c-caffer	adult	female	42
S.caf_03	African Savannah Buffalo	Syncerus_c-caffer	adult	female	50
S.caf_04	African Savannah Buffalo	Syncerus_c-caffer	adult	female	54
S.caf_05	African Savannah Buffalo	Syncerus_c-caffer	adult	female	54
S.caf_06	African Forrest Buffalo	Syncerus_c-nanus	adult	female	54
S.caf_07	African Forrest Buffalo	Syncerus_c-nanus	adult	female	52
S.caf_08	African Forrest Buffalo	Syncerus_c-nanus	adult	female	53
S.caf_09	African Forrest Buffalo	Syncerus_c-nanus	adult	female	53
S.caf_10	African Forrest Buffalo	Syncerus_c-nanus	adult	female	54
S.caf_11	African Forrest Buffalo	Syncerus_c-nanus	adult	female	54
S.caf_12	African Forrest Buffalo	Syncerus_c-nanus	adult	female	54
D.pyg_01	Blesbok	Damaliscus_pygargus	adult	male	87
D.pyg_02	Blesbok	Damaliscus_pygargus	adult	male	18
D.pyg_03	Blesbok	Damaliscus_pygargus	adult	female	87
D.pyg_04	Blesbok	Damaliscus_pygargus	adult	female	87
D.pyg_05	Blesbok	Damaliscus_pygargus	adult	female	87
D.pyg_06	Blesbok	Damaliscus_pygargus	adult	female	35
D.pyg_07	Blesbok	Damaliscus_pygargus	adult	female	35
D.pyg_08	Blesbok	Damaliscus_pygargus	adult	female	35
D.pyg_09	Blesbok	Damaliscus_pygargus	adult	female	34
D.pyg_10	Blesbok	Damaliscus_pygargus	adult	female	35
D.pyg_11	Blesbok	Damaliscus_pygargus	juvenile	female	87
D.pyg_12	Blesbok	Damaliscus_pygargus	juvenile	female	87
D.pyg_13	Blesbok	Damaliscus_pygargus	juvenile	female	35
D.pyg_14	Blesbok	Damaliscus_pygargus	juvenile	female	35
C.tau_01	Common Wildebeest	Connochaetes_taurinus	adult	male	104
C.tau_02	Common Wildebeest	Connochaetes_taurinus	adult	male	50
C.tau_03	Common Wildebeest	Connochaetes_taurinus	adult	male	56
C.tau_04	Common Wildebeest	Connochaetes_taurinus	adult	male	55
C.tau_05	Common Wildebeest	Connochaetes_taurinus	adult	male	55
C.tau_06	Common Wildebeest	Connochaetes_taurinus	adult	female	99
C.tau_07	Common Wildebeest	Connochaetes_taurinus	adult	female	104
C.tau_08	Common Wildebeest	Connochaetes_taurinus	adult	female	50
C.tau_09	Common Wildebeest	Connochaetes_taurinus	adult	female	50
C.tau_10	Common Wildebeest	Connochaetes_taurinus	adult	female	56
C.tau_11	Common Wildebeest	Connochaetes_taurinus	adult	female	55
C.tau_12	Common Wildebeest	Connochaetes_taurinus	adult	female	56
C.tau_13	Common Wildebeest	Connochaetes_taurinus	adult	female	49
C.tau_14	Common Wildebeest	Connochaetes_taurinus	adult	female	56
C.tau_15	Common Wildebeest	Connochaetes_taurinus	subadult	female	90
C.tau_16	Common Wildebeest	Connochaetes_taurinus	juvenile	male	50
C.tau_17	Common Wildebeest	Connochaetes_taurinus	juvenile	female	50
H.equ_01	Roan Antelope	Hippotragus_equinus	adult	male	47
H.equ_02	Roan Antelope	Hippotragus_equinus	adult	female	50
H.equ_03	Roan Antelope	Hippotragus_equinus	adult	female	50
H.equ_04	Roan Antelope	Hippotragus_equinus	adult	female	50
H.equ_05	Roan Antelope	Hippotragus_equinus	adult	female	35
H.equ_06	Roan Antelope	Hippotragus_equinus	adult	female	35
H.nig_01	Sable Antelope	Hippotragus_niger	adult	male	36
H.nig_02	Sable Antelope	Hippotragus_niger	adult	female	36
H.nig_03	Sable Antelope	Hippotragus_niger	subadult	female	36
H.nig_04	Sable Antelope	Hippotragus_niger	juvenile	male	36
O.dam_01	Scimitar-horned Oryx	Oryx_dammah	adult	male	23
O.dam_02	Scimitar-horned Oryx	Oryx_dammah	adult	male	83
O.dam_03	Scimitar-horned Oryx	Oryx_dammah	adult	female	185
O.dam_04	Scimitar-horned Oryx	Oryx_dammah	subadult	male	154
O.dam_05	Scimitar-horned Oryx	Oryx_dammah	juvenile	male	57
O.leu_01	Arabian Oryx	Oryx_leucoryx	adult	male	21
O.leu_02	Arabian Oryx	Oryx_leucoryx	adult	female	63
O.leu_03	Arabian Oryx	Oryx_leucoryx	adult	female	62
A.nas_01	Addax	Addax_nasomaculatus	adult	male	62
A.nas_02	Addax	Addax_nasomaculatus	adult	female	63
A.nas_03	Addax	Addax_nasomaculatus	adult	female	63
A.nas_04	Addax	Addax_nasomaculatus	adult	female	63
A.nas_05	Addax	Addax_nasomaculatus	adult	female	11
A.nas_06	Addax	Addax_nasomaculatus	adult	female	35
A.nas_07	Addax	Addax_nasomaculatus	adult	female	35
A.nas_08	Addax	Addax_nasomaculatus	adult	female	35
K.ell_01	Waterbuck	Kobus_ellipsiprymnus	adult	male	48
K.ell_02	Waterbuck	Kobus_ellipsiprymnus	adult	male	57
K.ell_03	Waterbuck	Kobus_ellipsiprymnus	adult	male	32
K.ell_04	Waterbuck	Kobus_ellipsiprymnus	adult	male	58
K.ell_05	Waterbuck	Kobus_ellipsiprymnus	adult	male	25
K.ell_06	Waterbuck	Kobus_ellipsiprymnus	adult	male	11
K.ell_07	Waterbuck	Kobus_ellipsiprymnus	adult	female	57
K.ell_08	Waterbuck	Kobus_ellipsiprymnus	adult	female	57
K.ell_09	Waterbuck	Kobus_ellipsiprymnus	adult	female	47
K.ell_10	Waterbuck	Kobus_ellipsiprymnus	adult	female	35
K.ell_11	Waterbuck	Kobus_ellipsiprymnus	adult	female	47
K.ell_12	Waterbuck	Kobus_ellipsiprymnus	adult	female	53
K.ell_13	Waterbuck	Kobus_ellipsiprymnus	adult	female	53
K.ell_14	Waterbuck	Kobus_ellipsiprymnus	adult	female	35
K.ell_15	Waterbuck	Kobus_ellipsiprymnus	adult	female	35
K.ell_16	Waterbuck	Kobus_ellipsiprymnus	adult	female	44
K.ell_17	Waterbuck	Kobus_ellipsiprymnus	adult	female	44
K.ell_18	Waterbuck	Kobus_ellipsiprymnus	adult	female	63
K.ell_19	Waterbuck	Kobus_ellipsiprymnus	juvenile	male	55
R.ful_01	Mountain Reedbuck	Redunca_fulvorufula	adult	male	14
R.ful_02	Mountain Reedbuck	Redunca_fulvorufula	adult	male	61
O.joh_01	Okapi	Okapia_johnstoni	adult	male	72
O.joh_02	Okapi	Okapia_johnstoni	adult	male	46
O.joh_03	Okapi	Okapia_johnstoni	adult	male	48
O.joh_04	Okapi	Okapia_johnstoni	adult	male	89
O.joh_05	Okapi	Okapia_johnstoni	adult	female	72
O.joh_06	Okapi	Okapia_johnstoni	adult	female	72
O.joh_07	Okapi	Okapia_johnstoni	adult	female	47
O.joh_08	Okapi	Okapia_johnstoni	adult	female	80
O.joh_09	Okapi	Okapia_johnstoni	adult	female	41
O.joh_10	Okapi	Okapia_johnstoni	subadult	female	72
O.joh_11	Okapi	Okapia_johnstoni	subadult	female	41
E.zeb_01	Mountain Zebra	Equus_zebra	adult	female	51
E.zeb_02	Mountain Zebra	Equus_zebra	adult	female	51
E.zeb_03	Mountain Zebra	Equus_zebra	adult	female	37
E.zeb_04	Mountain Zebra	Equus_zebra	adult	female	40
E.zeb_05	Mountain Zebra	Equus_zebra	subadult	male	50
E.zeb_06	Mountain Zebra	Equus_zebra	subadult	male	50
E.zeb_07	Mountain Zebra	Equus_zebra	subadult	male	50
E.gre_01	Grevy's Zebra	Equus_grevyi	adult	male	25
E.gre_02	Grevy's Zebra	Equus_grevyi	adult	male	25
E.gre_03	Grevy's Zebra	Equus_grevyi	adult	male	77
E.gre_04	Grevy's Zebra	Equus_grevyi	adult	female	37
E.gre_05	Grevy's Zebra	Equus_grevyi	adult	female	38
E.gre_06	Grevy's Zebra	Equus_grevyi	adult	female	31
E.gre_07	Grevy's Zebra	Equus_grevyi	adult	female	32
E.gre_08	Grevy's Zebra	Equus_grevyi	adult	female	11
E.gre_09	Grevy's Zebra	Equus_grevyi	subadult	male	77
E.gre_10	Grevy's Zebra	Equus_grevyi	juvenile	male	38
E.qua_01	Plains Zebra	Equus_quagga	adult	male	58
E.qua_02	Plains Zebra	Equus_quagga	adult	male	35
E.qua_03	Plains Zebra	Equus_quagga	adult	male	26
E.qua_04	Plains Zebra	Equus_quagga	adult	male	34
E.qua_05	Plains Zebra	Equus_quagga	adult	female	81
E.qua_06	Plains Zebra	Equus_quagga	adult	female	81
E.qua_07	Plains Zebra	Equus_quagga	adult	female	82
E.qua_08	Plains Zebra	Equus_quagga	adult	female	59
E.qua_09	Plains Zebra	Equus_quagga	adult	female	34
E.qua_10	Plains Zebra	Equus_quagga	adult	female	39
E.qua_11	Plains Zebra	Equus_quagga	adult	female	9
E.qua_12	Plains Zebra	Equus_quagga	adult	female	71
E.qua_13	Plains Zebra	Equus_quagga	adult	female	50
E.qua_14	Plains Zebra	Equus_quagga	adult	female	50
E.qua_15	Plains Zebra	Equus_quagga	adult	female	27
E.qua_16	Plains Zebra	Equus_quagga	adult	female	33
E.qua_17	Plains Zebra	Equus_quagga	adult	female	30
E.qua_18	Plains Zebra	Equus_quagga	adult	female	33
E.qua_19	Plains Zebra	Equus_quagga	adult	female	32
E.qua_20	Plains Zebra	Equus_quagga	adult	female	33
E.qua_21	Plains Zebra	Equus_quagga	adult	female	33
E.qua_22	Plains Zebra	Equus_quagga	adult	female	33
E.qua_23	Plains Zebra	Equus_quagga	adult	female	34
E.qua_24	Plains Zebra	Equus_quagga	adult	female	34
E.qua_25	Plains Zebra	Equus_quagga	adult	female	34
E.qua_26	Plains Zebra	Equus_quagga	adult	female	34
E.qua_27	Plains Zebra	Equus_quagga	adult	female	34
E.qua_28	Plains Zebra	Equus_quagga	subadult	female	59
E.qua_29	Plains Zebra	Equus_quagga	subadult	female	69
E.qua_30	Plains Zebra	Equus_quagga	subadult	female	50
E.qua_31	Plains Zebra	Equus_quagga	subadult	female	33
E.qua_32	Plains Zebra	Equus_quagga	juvenile	male	34

## Sheet: Performance_BOVIDS
Individual	f (Lying)	f (LHD)	Length Standing real	Length Standing BOVIDS	Length Lying real	Length Lying BOVIDS	Length LHD real	Length LHD BOVIDS	Prop. Lying real	Prop. Lying BOVIDS	Prop. LHD real	Prop. LHD BOVIDS	Manually annotated nights
A.nas_01	1	0.908	30.4	30.4	98.4	98.4	5.6	6	0.782	0.782	0.12	0.136	2
A.nas_02	0.997	0.955	10.4	10.6	113.8	120.9	5.9	5.4	0.9	0.904	0.131	0.136	2
A.nas_03	0.999	0.975	13.8	13.7	66.3	66.3	8.2	9.5	0.84	0.84	0.203	0.207	2
A.nas_04	0.998		13.1	13.1	78.6	78.5			0.912	0.91			2
A.nas_05	0.999	0.922	16.5	16.6	95.6	95.6	3.9	3.3	0.871	0.872	0.109	0.114	2
A.nas_06	0.997	0.983	16.3	13.1	113.1	95.7	5.5	5.6	0.884	0.879	0.111	0.113	2
A.nas_07	0.999	0.902	11.6	11.6	83	83	5.4	4.8	0.875	0.875	0.133	0.117	2
A.nas_08	1	0.887	39.8	39.8	97.7	97.8	5.1	5.1	0.732	0.732	0.074	0.064	2
A.nas	0.998	0.933	19	18.6	93.3	92	5.6	5.7	0.849	0.849	0.126	0.127	16
C.tau_01	0.999	0.981	32	32	67.6	67.6	5.2	5.4	0.75	0.75	0.097	0.097	2
C.tau_02	1	0.988	30.2	30.2	237.6	237.6	9.9	10	0.897	0.897	0.144	0.144	3
C.tau_03	0.999	0.977	13.3	13.3	56.1	56.1	4.8	4.9	0.821	0.821	0.069	0.069	2
C.tau_04	1	0.989	32.6	32.7	111.7	111.6	6.9	6.9	0.813	0.813	0.084	0.084	2
C.tau_05	1	0.98	33.4	33.4	115.1	115.1	7.9	7.3	0.767	0.766	0.075	0.075	2
C.tau_06	1	0.992	81.3	81.3	141	140.9	8.4	8.4	0.697	0.697	0.097	0.096	2
C.tau_07	0.999	0.978	43	43.1	78.2	78.1	4.8	4.7	0.711	0.711	0.076	0.077	2
C.tau_08	0.999	0.982	36	36.3	72.2	72.2	5.6	5.6	0.712	0.711	0.06	0.06	2
C.tau_09	1	0.957	51.7	51.7	56.9	56.8	5.9	4.3	0.675	0.675	0.031	0.032	2
C.tau_10	0.998		18.1	18	71.3	63.9			0.843	0.839			2
C.tau_11	1	0.951	21.7	21.7	66.2	66.1	6.9	6.2	0.803	0.758	0.09	0.086	2
C.tau_12	0.999	0.975	14.3	14.3	75.5	75.5	6.6	6.8	0.857	0.857	0.149	0.152	2
C.tau_13	1		35.7	35.7	92.3	92.3			0.779	0.779			2
C.tau_14	0.999	0.977	15.8	15.8	85.8	85.9	5.8	6.6	0.854	0.854	0.134	0.136	2
C.tau_15	1	0.982	31.3	31.4	85.8	85.7	7.4	7.5	0.805	0.805	0.086	0.087	2
C.tau_16	0.994	0.923	13.5	13.9	72.9	74.8	8	5.5	0.879	0.88	0.164	0.165	2
C.tau_17	1	0.986	12.5	12.5	69.7	69.7	5.4	5.5	0.854	0.854	0.168	0.169	2
C.tau	0.999	0.974	30.4	30.4	91.5	91.2	6.6	6.4	0.795	0.792	0.101	0.102	35
D.pyg_01	1	0.988	30.6	30.5	85.1	85.1	7	7.1	0.781	0.781	0.074	0.075	2
D.pyg_02	0.997	0.974	24.1	22.7	71.9	71.8	5.9	6.1	0.783	0.777	0.192	0.194	2
D.pyg_03	1		51.7	51.7	118.9	118.9			0.776	0.776			2
D.pyg_04	1	0.988	36.2	36.2	71.4	71.4	7.4	7	0.749	0.749	0.141	0.142	2
D.pyg_05	1	0.99	13.2	13.2	169.2	169.1	7.9	8.4	0.916	0.916	0.219	0.221	2
D.pyg_06	0.999	0.959	20	22.4	70.6	70.6	11.6	10.8	0.777	0.779	0.219	0.204	2
D.pyg_07	1	0.988	24.4	24.3	54.5	54.5	8.8	9.1	0.714	0.715	0.121	0.12	2
D.pyg_08	0.999	0.905	33	33	70.6	70.6	5.9	5.3	0.694	0.694	0.077	0.092	2
D.pyg_09	0.998		25.4	25.6	64.1	64.1			0.685	0.686			2
D.pyg_10	0.997	0.935	21.2	21.4	100.9	101.5	3.5	3.6	0.848	0.851	0.161	0.173	2
D.pyg_11	1	0.995	23.9	24.1	93.6	93.5	31.7	32.8	0.847	0.847	0.498	0.5	2
D.pyg_12	0.998	0.984	13.7	13.5	73.5	78.5	29.2	13.4	0.898	0.903	0.276	0.283	2
D.pyg_13	0.923		15	19.5	82.4	67.9			0.86	0.757			2
D.pyg_14	0.967		11.3	16.6	73.9	73.5			0.811	0.795			2
D.pyg	0.991	0.97	24.5	25.3	85.7	85.1	11.9	10.4	0.796	0.787	0.198	0.2	28
E.gre_01	0.999	0.979	102.2	93.1	67.5	67.4	4.6	4.5	0.35	0.349	0.052	0.053	2
E.gre_02	0.999	0.995	76.8	76.8	40.3	40.3	4.2	4.2	0.271	0.271	0.044	0.044	2
E.gre_03	0.765	0.865	175.3	196.6	45.1	40.9	1.9	1.9	0.137	0.074	0.019	0.013	2
E.gre_04	0.997	0.946	74	67.6	20.6	20.7	3.7	3.5	0.142	0.142	0.01	0.01	2
E.gre_05	0.497	1	389.8	412.6	8.4	8.3	0	0	0.041	0.04	0	0	2
E.gre_06	0.988	0.94	111	109.7	36.4	36.4	2.8	3.2	0.209	0.213	0.026	0.024	2
E.gre_07	0.983	1	47.4	78.9	42.6	40.7	0	0	0.214	0.197	0	0	2
E.gre_08	0.998		109.6	109.7	30.8	30.8			0.203	0.203			2
E.gre_09	0.963	0.983	159.6	153.8	55.3	62.2	5.2	5.2	0.235	0.219	0.058	0.059	2
E.gre_10	0.994	0.928	49.3	48.3	44.5	44.6	2.8	2.6	0.494	0.5	0.079	0.077	2
E.gre	0.918	0.959	129.5	134.7	39.2	39.2	2.8	2.8	0.23	0.221	0.032	0.031	20
E.qua_01	0.989	1	67	67.1	7.5	7.5	0	0	0.071	0.071	0	0	2
E.qua_02	0.999		78.2	78.3	52.2	52.2			0.433	0.433			2
E.qua_03	0.999	0.934	48.8	48.8	45.6	45.5	2.9	2.9	0.445	0.445	0.069	0.075	2
E.qua_04	1	0.965	201.2	201.1	50.6	50.6	2.5	2.3	0.136	0.136	0.005	0.005	2
E.qua_05	0.999	0.981	113.6	113.8	48.9	48.9	5.1	5	0.332	0.332	0.105	0.105	2
E.qua_06	0.999	0.974	69.4	69.4	66.9	66.9	5.1	5.3	0.439	0.439	0.084	0.085	2
E.qua_07	0.999	0.979	67.5	67.5	36.9	36.8	4.9	5	0.294	0.293	0.095	0.097	2
E.qua_08	0.999		74.8	74.8	48.9	48.9			0.281	0.281			2
E.qua_09	0.998	0.882	74.3	74.3	33.3	33.3	1.8	1.8	0.322	0.322	0.009	0.008	2
E.qua_10	0.999	0.992	53	53	45.4	45.3	4.8	4.8	0.402	0.402	0.157	0.158	2
E.qua_11	0.998	0.961	61.1	61.1	103.8	103.9	4	4	0.59	0.591	0.249	0.245	2
E.qua_12	1	0.976	31.2	38.3	76.7	76.7	2.9	2.5	0.677	0.677	0.167	0.166	2
E.qua_13	0.999	0.943	100.6	100.6	64.9	64.9	1.3	1.3	0.343	0.344	0.011	0.011	2
E.qua_14	0.999	0.966	83.1	83.1	61.5	61.5	2.5	2.2	0.414	0.414	0.044	0.045	2
E.qua_15	0.998		151.3	151.4	6.8	6.8			0.027	0.027			2
E.qua_16	0.999	0.992	46.2	46.2	30.2	30	3.6	3.6	0.337	0.337	0.067	0.068	2
E.qua_17	0.999	0.96	20.7	20.7	30.7	30.7	2.9	3	0.551	0.551	0.123	0.13	2
E.qua_18	0.999	0.949	57.9	58	47.2	46.9	5.5	4.6	0.478	0.477	0.161	0.172	2
E.qua_19	0.999	0.905	31.6	31.5	29.2	29.1	3.4	3.3	0.322	0.322	0.033	0.038	2
E.qua_20	0.992		34.5	34.5	37.9	38			0.431	0.437			2
E.qua_21	0.999	0.988	109.7	109.7	48.4	48.4	3.1	3.2	0.208	0.208	0.032	0.032	2
E.qua_22	0.999	0.985	38.7	38.7	36.5	36.5	3.8	4.1	0.417	0.416	0.136	0.136	2
E.qua_23	0.996		117.6	117.8	17	16.9			0.114	0.114			2
E.qua_24	0.999	0.494	105.1	105.2	23	22.9	1.8	1.8	0.157	0.157	0.017	0.017	2
E.qua_25	0.998	1	90.5	90.4	22.2	22.1	0	0	0.131	0.131	0	0	2
E.qua_26	0.999	0.992	55.1	55.1	32.4	32.1	5.7	5.6	0.339	0.338	0.075	0.075	2
E.qua_27	1	0.997	78.5	78.6	38.7	38.7	1.9	1.9	0.224	0.224	0.009	0.008	2
E.qua_28	0.998	0.979	50.2	50.1	55.8	55.2	4.5	4.6	0.468	0.468	0.121	0.123	2
E.qua_29	0.972		40.3	37.3	64.8	41.8			0.595	0.565			2
E.qua_30	0.999	0.984	24.3	24.4	70.6	70.5	3.9	4.1	0.68	0.68	0.09	0.091	2
E.qua_31	1	0.942	39.1	39	73.6	73.6	4.4	4.4	0.606	0.606	0.165	0.184	2
E.qua_32	0.982		48	42.5	56.6	63			0.571	0.557			2
E.qua	0.997	0.949	70.7	70.7	45.8	45.2	3.3	3.2	0.37	0.369	0.081	0.083	64
E.zeb_01	0.998		131.7	131.7	38.8	38.8			0.244	0.244			2
E.zeb_02	0.999	0.963	104.3	104.3	34.7	34.7	2.1	2.3	0.244	0.245	0.033	0.031	2
E.zeb_03	0.995	0.959	124.5	91.2	43.3	44.1	1.8	1.8	0.185	0.186	0.004	0.004	2
E.zeb_04	0.999	0.934	113.3	113.3	49.8	49.8	1.3	1.4	0.293	0.293	0.013	0.014	2
E.zeb_05	0.997	1	280.1	280.4	68.3	67.9	0	0	0.152	0.151	0	0	2
E.zeb_06	0.999	0.984	118.1	118.1	60	60	3.1	3.2	0.317	0.317	0.015	0.015	2
E.zeb_07	0.999		44.5	46.6	49.6	49.6			0.475	0.475			2
E.zeb	0.998	0.968	130.9	126.5	49.2	49.3	1.7	1.7	0.273	0.273	0.013	0.013	14
H.equ_01	0.994		13.7	15	87.6	87.6			0.86	0.867			2
H.equ_02	1	0.97	14.7	14.7	156.2	156.1	4.7	4.8	0.939	0.938	0.093	0.095	3
H.equ_03	1	0.98	21.8	21.8	110.4	110.4	7.3	6.7	0.881	0.881	0.093	0.095	3
H.equ_04	1	0.963	10.2	10.3	94	94	5.6	5.1	0.896	0.895	0.089	0.094	3
H.equ_05	0.998	0.995	28.7	27.1	153.1	117.5	5.1	5.1	0.735	0.73	0.075	0.075	2
H.equ_06	1	0.981	8.1	8.2	119.6	119.6	4	3.9	0.937	0.937	0.074	0.074	2
H.equ	0.998	0.978	16.2	16.2	120.2	114.2	5.3	5.1	0.875	0.875	0.085	0.087	15
H.nig_01	1	0.98	13.7	13.7	321.3	321.2	5.2	4.7	0.973	0.973	0.063	0.065	2
H.nig_02	1	0.987	74.7	74.7	93.1	92.8	4.5	6.2	0.62	0.619	0.051	0.051	2
H.nig_03	0.999	0.498	50.4	50.5	59	58.9	3.9	3.9	0.511	0.51	0.016	0.016	2
H.nig_04	0.99		10.9	9.3	74.1	69			0.931	0.934			2
H.nig	0.997	0.822	37.4	37.1	136.9	135.4	4.5	4.9	0.759	0.759	0.043	0.044	8
K.ell_01	0.999	0.91	9.3	9.5	58.6	58.6	3.1	2.6	0.859	0.859	0.062	0.069	2
K.ell_02	1		8.8	8.9	142.1	142.1			0.952	0.952			2
K.ell_03	0.999		22.5	22.4	102.8	102.8			0.824	0.824			2
K.ell_04	0.999	0.928	36.4	36.5	133.6	133.6	3.9	3.3	0.806	0.804	0.085	0.086	2
K.ell_05	0.964		39.9	43.2	43.5	41.1			0.276	0.411			2
K.ell_06	1		19.1	19	96	95.9			0.844	0.844			2
K.ell_07	1	0.973	33.5	33.5	110.1	110.1	4.6	4.2	0.807	0.807	0.105	0.108	2
K.ell_08	0.997	0.961	16.3	15.7	105.4	78.6	5	4.9	0.848	0.844	0.107	0.112	2
K.ell_09	1	0.953	17.7	17.8	85	85	5	4.8	0.883	0.882	0.121	0.129	2
K.ell_10	0.999	0.961	36.5	36.5	88.6	88.6	4.4	3.7	0.791	0.791	0.089	0.093	2
K.ell_11	1	0.938	15.1	15.2	94.9	95.1	5.2	4.3	0.886	0.886	0.14	0.149	2
K.ell_12	1		54.2	54.3	128.3	128.3			0.734	0.734			2
K.ell_13	0.991		47.7	28.6	96.8	74.6			0.673	0.634			2
K.ell_14	0.999		29.7	29.7	79.7	79.7			0.739	0.739			2
K.ell_15	0.999		33.7	33.8	80.8	80.8			0.794	0.794			2
K.ell_16	1	0.934	13.3	13.4	72.9	72.9	5.6	5.7	0.861	0.861	0.144	0.16	2
K.ell_17	0.999		15.6	15.7	98.1	98.1			0.855	0.855			2
K.ell_18	1		23.9	23.9	101.7	101.6			0.811	0.811			2
K.ell_19	0.982		11.7	13.2	128.9	82.5			0.925	0.771			2
K.ell	0.996	0.944	25.5	24.8	97.3	92.1	4.6	4.2	0.798	0.795	0.107	0.113	38
O.dam_01	0.99	0.987	20.2	17.4	110.9	153.5	9.3	8.3	0.764	0.744	0.099	0.097	3
O.dam_02	1		16.4	34.5	99.3	99.2			0.779	0.778			2
O.dam_03	0.89		108.6	108.8	118.9	94.1			0.536	0.513			3
O.dam_04	0.923		17	16.4	83.8	85.5			0.799	0.829			3
O.dam_05	0.924		15.2	44.4	138.6	72.9			0.471	0.616			2
O.dam	0.945	0.987	35.5	44.3	110.3	101	9.3	8.3	0.67	0.696	0.099	0.097	13
O.joh_01	1	0.885	23.6	25.8	74.3	74.2	2.3	2.2	0.589	0.589	0.056	0.071	2
O.joh_02	0.999	0.973	152.5	152.6	103.3	103.3	6.3	6.3	0.371	0.371	0.035	0.035	3
O.joh_03	0.999	0.97	60.5	60.5	59	58.9	3.4	3.7	0.434	0.434	0.064	0.066	2
O.joh_04	1	0.98	31	31	101	101.2	5.1	4.6	0.737	0.737	0.046	0.047	2
O.joh_05	1	0.973	193.4	193.4	136.9	136.8	4.1	4.3	0.414	0.414	0.047	0.048	2
O.joh_06	1	0.978	17.2	17.2	188.2	188.1	8	7.8	0.902	0.902	0.055	0.056	2
O.joh_07	0.984	0.943	120.7	124	141.1	134.2	9.9	6.4	0.432	0.421	0.029	0.027	3
O.joh_08	1	0.943	71.2	71.2	115.2	115.2	3.7	3.4	0.667	0.667	0.076	0.082	2
O.joh_09	0.997	0.939	19.5	18.2	77.3	75.5	2.9	2.7	0.728	0.726	0.057	0.061	3
O.joh_10	1	0.763	31.9	32	127.9	127.8	6.5	5	0.805	0.805	0.043	0.068	2
O.joh_11	0.999	0.948	21.3	22.4	127.7	127.7	4.9	4.2	0.834	0.834	0.124	0.131	3
O.joh	0.998	0.936	67.5	68	113.8	113	5.2	4.6	0.629	0.627	0.057	0.063	26
O.leu_01	0.999		34.5	34.5	90.6	90.6			0.69	0.689			2
O.leu_02	0.996		22.9	23.2	78.3	101.8			0.818	0.823			2
O.leu_03	0.999		21.1	20.8	104.3	104.4			0.833	0.834			2
O.leu	0.998		26.2	26.2	91	98.9			0.78	0.782			6
R.ful_01	1	0.969	40.4	40.4	73.6	73.6	9.1	8.2	0.612	0.612	0.041	0.043	2
R.ful_02	0.999	0.937	38.4	39.8	74.3	74.9	5.4	5.3	0.69	0.69	0.118	0.131	2
R.ful	0.999	0.953	39.4	40.1	74	74.2	7.2	6.8	0.651	0.651	0.079	0.087	4
C.caf_01	1		13.2	13.2	122	122			0.902	0.902			2
C.caf_02	0.997		19.4	20.2	61.3	64.8			0.76	0.764			2
C.caf_03	1		12.3	12.3	85.1	85			0.877	0.877			2
C.caf_04	1		12.4	12.4	112.5	112.4			0.887	0.887			2
C.caf_05	0.991		12.8	26.2	76.5	97.9			0.819	0.834			2
C.caf_06	1		17.2	17.2	97	94.3			0.755	0.755			2
C.caf_07	0.999		24.2	24.2	96.9	96.5			0.84	0.839			2
C.caf_08	0.999		17.6	17.5	103	103			0.871	0.871			2
C.caf_09	0.999		16.4	16.5	85.1	85			0.889	0.888			2
C.caf_10	0.999		21.9	21.8	101.2	101.2			0.847	0.848			2
C.caf_11	0.999		14.2	14.1	117.9	117.9			0.91	0.911			2
C.caf_12	0.999		13.3	13.2	122.7	122.6			0.933	0.933			2
C.caf	0.998		16.2	17.4	98.4	100.2			0.857	0.859			24
T.eur_01	1	0.978	15.5	15.6	93	92.9	6.4	6.1	0.881	0.88	0.083	0.084	2
T.eur_02	0.999	0.921	31.1	31.1	53.9	53.9	5.2	4.8	0.649	0.648	0.129	0.131	2
T.eur_03	0.998		21	20.8	201.8	136.3			0.884	0.88			2
T.eur_04	1		27.4	27.3	88.8	88.8			0.764	0.764			2
T.eur_05	0.999		19.3	19.3	73.2	73.2			0.829	0.83			2
T.eur_06	0.999	0.967	27.8	27.9	62.9	62.7	3.8	3.5	0.727	0.726	0.097	0.101	2
T.eur_07	1	0.983	38.4	38.4	98	97.9	5.4	5.4	0.674	0.674	0.042	0.042	2
T.eur_08	1	0.965	26.3	26.2	94.4	94.4	5.1	5.5	0.771	0.771	0.092	0.093	2
T.eur_09	1	0.977	11.9	12	115.4	115.3	6.6	6	0.903	0.903	0.206	0.21	2
T.eur_10	1	0.983	27.7	27.7	92.7	92.5	5.5	5.5	0.817	0.816	0.138	0.138	2
T.eur	0.999	0.968	24.6	24.6	97.4	90.8	5.4	5.2	0.79	0.789	0.112	0.114	20
T.ory_01	0.999	0.992	24	24.1	88.5	88.4	13	13.1	0.773	0.772	0.096	0.097	2
T.ory_02	0.999	0.987	30.4	30.4	76.7	76.7	5.2	5.2	0.74	0.74	0.055	0.055	10
T.ory_03	1	0.983	102.2	102.2	120.1	120	4.3	4.3	0.566	0.566	0.05	0.05	2
T.ory_04	0.998		22.6	22.9	88.8	86.5			0.791	0.78			15
T.ory_05	1	0.975	40	40.1	110.7	110.7	4.1	4.1	0.739	0.738	0.067	0.068	4
T.ory_06	0.999	0.954	34.4	34.4	60.2	60.2	4.8	5.2	0.635	0.634	0.027	0.029	2
T.ory_07	0.993		31.5	31.6	52.6	53.9			0.621	0.614			10
T.ory_08	0.998		39.5	38.8	79.8	78.1			0.67	0.669			10
T.ory_09	0.998		27.8	27	48.8	48.8			0.599	0.597			10
T.ory_10	0.999		45.5	45.6	65.1	65			0.553	0.552			10
T.ory_11	0.999	0.983	63.1	63.2	67.6	67.6	4.3	4.3	0.588	0.587	0.038	0.038	2
T.ory_12	0.989		30.8	29.3	54.2	55.2			0.64	0.634			11
T.ory_13	0.996		19.1	19.6	56.1	54.8			0.717	0.703			14
T.ory_14	1	0.961	24.4	24.4	61.8	61.8	5.2	5.1	0.787	0.787	0.055	0.058	2
T.ory_15	0.999	0.972	36.5	36.5	53.6	53.8	4.9	5	0.592	0.593	0.052	0.054	2
T.ory_16	0.999		60.6	60.6	65.9	66			0.536	0.536			10
T.ory_17	1	0.945	43.8	44	74.6	74.6	2.3	2.7	0.702	0.702	0.039	0.041	2
T.ory_18	0.992	0.984	16.3	17.5	81.2	76.6	7.8	7.9	0.815	0.776	0.112	0.111	17
T.ory_19	1	0.996	39.8	39.8	103.4	103.3	17.7	17.8	0.747	0.747	0.183	0.183	2
T.ory_20	0.999	0.954	26.9	27.1	87.2	87	6.9	6.8	0.771	0.771	0.112	0.12	4
T.ory_21	1	0.962	25.2	25.3	89.5	89.5	4.1	4.2	0.798	0.798	0.062	0.065	4
T.ory_22	0.999	0.992	19.6	19.6	85.2	85.3	12.3	12.1	0.856	0.856	0.214	0.216	2
T.ory_23	0.986		17.8	18.9	79.7	75.4			0.745	0.75			17
T.ory_24	0.999	0.978	9.7	9.9	106.4	106.3	6.5	6	0.88	0.88	0.278	0.284	2
T.ory_25	1	0.972	15.8	16	99.6	99.5	5.4	6.1	0.873	0.872	0.173	0.176	2
T.ory	0.998	0.974	33.9	33.9	78.3	77.8	6.8	6.9	0.709	0.706	0.101	0.103	168
T.spe_01	0.99	0.961	30.6	33.1	107.1	106.9	5.7	4.5	0.734	0.718	0.116	0.122	2
T.spe	0.99	0.961	30.6	33.1	107.1	106.9	5.7	4.5	0.734	0.718	0.116	0.122	2
T.str_01	1	0.992	24.2	24.2	78.3	78.3	9.8	9.8	0.761	0.76	0.171	0.171	2
T.str_02	0.998	0.915	31.9	31.9	49.7	49.7	3.3	3.5	0.588	0.587	0.033	0.033	4
T.str_03	0.998	0.987	15.7	16.1	59	59.1	5.2	5.5	0.81	0.81	0.101	0.102	2
T.str_04	0.999	0.991	38.2	38	50.5	50.7	4.8	4.8	0.514	0.515	0.059	0.059	4
T.str_05	1		40.1	40.3	87.6	87.4			0.691	0.691			2
T.str_06	0.986		6.9	8.5	45.9	86.2			0.651	0.74			2
T.str	0.997	0.971	26.2	26.5	61.8	68.6	5.8	5.9	0.669	0.684	0.091	0.091	16
mean	0.992	0.956	45.684	46.125	81.432	80.228	5.479	5.227	0.654	0.653	0.092	0.095
SEM	0.003	0.006	3.437	3.492	2.793	2.7	0.358	0.316	0.017	0.017	0.006	0.006

## Sheet: LHD_Regression
Individual	x.intercept.LHD.duration	x.intercept.numb.LHD.cycles	slope.LHD.duration	slope.numb.LHD.cycles
T.str_01	0.44794	0.32282	0.29275	1.52273
T.str_02	0.94157	0.87441	0.13878	2.06022
T.str_03	0.3564	0.18605	0.13348	1.2058
T.str_04	0.40578	0.26123	0.17957	1.85912
T.spe_01	0.13133	0.09995	0.15298	1.95098
T.eur_01	0.65952	0.53747	0.16276	1.58522
T.eur_02	0.35996	0.08624	0.31324	3.0008
T.eur_06	0.27995	0.41	0.22189	2.37045
T.eur_07	0.76697	0.70714	0.15358	1.87013
T.eur_08	0.05948	-0.11539	0.1488	1.55535
T.eur_09	0.58145	0.56165	0.23748	2.63048
T.eur_10	0.55585	0.48434	0.22713	2.5514
T.ory_01	0.90201	0.74541	0.23718	1.38276
T.ory_02	0.88735	0.80801	0.15763	1.49014
T.ory_03	1.23715	1.14644	0.21942	2.69507
T.ory_05	1.10294	1.0543	0.18587	2.36183
T.ory_06	0.81584	0.81425	0.2189	2.39641
T.ory_11	0.96382	0.87361	0.15978	2.4229
T.ory_14	0.72838	0.66969	0.107	1.24229
T.ory_15	0.65651	0.62322	0.13119	1.54392
T.ory_17	0.99542	0.97976	0.18498	3.69916
T.ory_18	0.52468	0.30333	0.23155	1.49471
T.ory_19	0.64418	0.37077	0.45699	1.50236
T.ory_20	0.70666	0.56919	0.2238	1.90756
T.ory_21	1.13687	1.04573	0.16573	2.12605
T.ory_22	0.78961	0.66705	0.30889	1.93046
T.ory_24	0.54577	0.49935	0.47448	3.96149
T.ory_25	0.58713	0.51176	0.37591	3.5375
D.pyg_01	0.8489	0.67691	0.2715	1.42429
D.pyg_02	0.19041	0.06633	0.23724	1.77248
D.pyg_04	-0.05911	0.28445	0.14674	1.3149
D.pyg_05	0.97361	0.7959	0.26436	1.9685
D.pyg_06	0.79155	0.67304	0.2633	1.87798
D.pyg_07	0.57975	0.52843	0.29366	1.76169
D.pyg_08	0.77249	0.56977	0.25789	1.68323
D.pyg_10	0.57501	0.39036	0.15989	1.77699
D.pyg_11	0.80431	0.67825	0.45865	1.74673
D.pyg_12	0.6576	0.34435	0.31776	1.0284
C.tau_01	0.33865	0.10174	0.18752	1.54095
C.tau_02	0.81059	0.89224	0.18312	1.43458
C.tau_03	0.61243	0.57728	0.16417	1.64167
C.tau_04	1.26676	1.27373	0.1593	1.64
C.tau_05	1.01985	1.02122	0.17762	1.89509
C.tau_06	0.73783	0.53756	0.14712	0.98553
C.tau_07	0.66065	0.52589	0.173	1.78727
C.tau_08	0.62484	0.66784	0.16708	1.52823
C.tau_09	1.53784	1.51545	0.11714	1.37622
C.tau_11	0.4206	0.41964	0.14903	1.68888
C.tau_12	0.45252	0.36999	0.22041	1.82816
C.tau_14	0.42892	0.31669	0.19017	1.64261
C.tau_15	0.83047	0.69758	0.15049	1.14926
C.tau_16	0.57869	0.45178	0.28351	2.20652
C.tau_17	0.52224	0.37156	0.20543	1.97144
H.equ_02	0.46054	0.57505	0.13887	1.94752
H.equ_03	0.06294	0.22027	0.11918	1.11023
H.equ_04	0.96428	0.86979	0.18888	2.25671
H.equ_05	0.97331	0.8914	0.14133	1.62852
H.equ_06	0.98136	0.95275	0.14679	2.25133
H.nig_01	0.10173	0.06641	0.07864	1.04625
H.nig_02	0.56756	0.47276	0.16052	1.69416
H.nig_03	1.54104	1.49661	0.07854	1.36449
O.dam_01	0.55926	0.40443	0.17488	1.18411
A.nas_01	0.38533	0.13249	0.22508	1.80471
A.nas_02	-0.07759	-0.4073	0.11972	1.15786
A.nas_03	0.23254	0.09357	0.21126	1.80614
A.nas_05	-1.73206	-0.74665	0.07004	1.05408
A.nas_06	1.02202	0.92974	0.14267	1.45292
A.nas_07	0.15725	0.22954	0.12301	1.75983
A.nas_08	1.10606	1.04456	0.12234	1.50587
K.ell_01	0.61271	0.52312	0.07812	1.7621
K.ell_04	0.44384	0.36664	0.15323	1.43595
K.ell_07	0.67407	0.55345	0.19598	2.94274
K.ell_08	0.52661	0.40841	0.17241	2.29265
K.ell_09	0.6155	0.43915	0.21273	2.5208
K.ell_10	1.30543	1.18227	0.22839	2.9189
K.ell_11	0.62206	0.48049	0.22538	2.65849
K.ell_16	-0.05361	0.05218	0.1641	1.89923
R.ful_01	1.0104	0.89965	0.19028	2.04275
R.ful_02	0.52124	0.24901	0.18609	1.90261
O.joh_01	0.38544	0.22032	0.17262	2.33201
O.joh_02	0.13603	-0.26397	0.09914	0.85086
O.joh_03	0.24423	0.01967	0.20931	2.43633
O.joh_04	1.07009	1.00205	0.18866	1.64285
O.joh_05	1.88656	1.67378	0.29985	2.89706
O.joh_06	0.88844	0.54592	0.10778	1.00401
O.joh_07	0.93473	-0.3605	0.10474	0.59746
O.joh_08	0.75716	0.46388	0.19152	1.96568
O.joh_09	0.07203	-0.49645	0.10816	1.2602
O.joh_10	0.40273	-0.08928	0.09527	1.22169
O.joh_11	0.03397	-0.47726	0.14637	1.38739
E.zeb_02	0.54127	0.41688	0.31099	4.86156
E.zeb_03	0.87344	0.84493	0.2938	4.71735
E.zeb_04	0.79004	0.73489	0.13568	2.7476
E.zeb_05	1.86386	1.95973	0.1965	3.23929
E.zeb_06	1.15509	1.08861	0.15352	1.86732
E.gre_01	0.63464	0.57073	0.44584	4.61267
E.gre_02	0.57142	0.54211	0.4629	6.02442
E.gre_03	0.36029	0.27929	0.33955	5.49138
E.gre_04	0.64681	0.61572	0.22992	4.327
E.gre_05	0.63717	0.69842	0.20019	5.25602
E.gre_06	0.46386	0.42939	0.34306	4.4936
E.gre_07	1.52092	1.50396	0.414	11.0046
E.gre_09	0.41644	0.33118	0.39569	4.43009
E.gre_10	0.646	0.55465	0.27897	4.15592
E.qua_01	0.64053	0.62039	0.77673	16.2106
E.qua_03	0.85665	0.78358	0.26908	4.35275
E.qua_04	0.5165	0.47365	0.22702	4.20269
E.qua_05	0.30346	0.17958	0.45485	3.94152
E.qua_06	0.57404	0.4637	0.40986	3.78212
E.qua_07	0.28709	0.21272	0.45855	5.04248
E.qua_09	0.94858	0.93599	0.19586	4.4115
E.qua_10	0.17635	0.09116	0.39589	3.75783
E.qua_11	0.17065	0.04424	0.39229	5.23751
E.qua_12	0.37947	0.34601	0.27369	3.97529
E.qua_13	0.90876	0.82292	0.14205	3.18719
E.qua_14	0.50664	0.35668	0.22309	3.23355
E.qua_16	0.25932	0.16986	0.37799	4.40701
E.qua_17	0.2605	0.21207	0.38203	5.16268
E.qua_18	0.25973	0.11013	0.43084	4.14445
E.qua_19	0.5814	0.56282	0.27047	7.27127
E.qua_21	0.38697	0.34961	0.38981	5.49171
E.qua_22	0.39343	0.34604	0.44911	4.65516
E.qua_24	0.4831	0.51901	0.45866	5.59241
E.qua_25	0.69621	0.74095	0.29561	5.53244
E.qua_26	0.43598	0.3327	0.42875	3.12359
E.qua_27	0.97035	0.90919	0.10577	2.41585
E.qua_28	0.71732	0.64864	0.4351	4.27599
E.qua_30	0.7705	0.67875	0.26544	3.80382
E.qua_31	0.26283	0.14791	0.40414	3.63527

## Sheet: LyingCycles
Individual	Age	Species	Sex	MeanLC	LCsmallerQ1	MeanLF	MeanLHDFrac
T.str_01	adult	Greater Kudu	male	5886.9	0.00623701	0.728875	0.157769
T.str_02	adult	Greater Kudu	male	6514.41	0.037037	0.634609	0.0488341
T.str_03	adult	Greater Kudu	male	6060.29	0	0.661097	0.0763086
T.str_04	adult	Greater Kudu	female	5426.76	0.0264901	0.543387	0.0662067
T.str_05	subadult	Greater Kudu	female	7105.56	0	0.678921
T.str_06	juvenile	Greater Kudu	male	7324.22	0.0609756	0.794111
T.spe_01	adult	Sitatunga	male	8737.22	0.0116279	0.638282	0.0943939
T.eur_01	adult	Bongo	male	6270.94	0.02	0.787079	0.0879718
T.eur_02	adult	Bongo	male	6664.6	0.00662252	0.65978	0.155682
T.eur_03	adult	Bongo	male	7746.39	0.015873	0.797176
T.eur_04	adult	Bongo	male	6757.71	0.00625	0.711938
T.eur_05	adult	Bongo	male	5824.89	0.0220994	0.746729
T.eur_06	adult	Bongo	female	6903.99	0.0083682	0.635886	0.124001
T.eur_07	adult	Bongo	female	7793.12	0.0331754	0.639689	0.072694
T.eur_08	adult	Bongo	female	6993.31	0.00404858	0.685979	0.106196
T.eur_09	subadult	Bongo	male	5069.3	0.157233	0.675854	0.156192
T.eur_10	subadult	Bongo	male	5171.53	0.131579	0.705785	0.142053
T.ory_01	adult	Common Eland	male	7356.21	0.00487805	0.791674	0.101324
T.ory_02	adult	Common Eland	male	6708.02	0	0.722097	0.0652377
T.ory_03	adult	Common Eland	male	9855.48	0	0.66891	0.0739779
T.ory_04	adult	Common Eland	male	6483.25	0.0298507	0.749282
T.ory_05	adult	Common Eland	male	10234.7	0.00934579	0.670928	0.0663781
T.ory_06	adult	Common Eland	female	5941.49	0.0297398	0.62283	0.0679332
T.ory_07	adult	Common Eland	female	5474.17	0.0414201	0.591304
T.ory_08	adult	Common Eland	female	7350.06	0.00826446	0.65555
T.ory_09	adult	Common Eland	female	5130.38	0.0165746	0.598267
T.ory_10	adult	Common Eland	female	6861.33	0	0.562386
T.ory_11	adult	Common Eland	female	7411.01	0	0.642512	0.050723
T.ory_12	adult	Common Eland	female	5078.45	0.0366492	0.641432
T.ory_13	adult	Common Eland	female	4926.2	0.0412371	0.684276
T.ory_14	adult	Common Eland	female	6401.15	0.0443038	0.676784	0.0585361
T.ory_15	adult	Common Eland	female	6988.08	0.0129032	0.558465	0.0512655
T.ory_16	adult	Common Eland	female	7663.28	0.00980392	0.565016
T.ory_17	adult	Common Eland	female	6999.66	0.0060241	0.6515	0.0634628
T.ory_18	subadult	Common Eland	male	5881.11	0.0431655	0.811455	0.133328
T.ory_19	subadult	Common Eland	female	6261.8	0.0202429	0.710403	0.211979
T.ory_20	subadult	Common Eland	female	6801.95	0.0487805	0.710658	0.102789
T.ory_21	subadult	Common Eland	female	7387.82	0.0486111	0.760734	0.0654327
T.ory_22	juvenile	Common Eland	female	6714.87	0.0145631	0.823779	0.154889
T.ory_23	juvenile	Common Eland	female	5913.11	0.0588235	0.814101
T.ory_24	juvenile	Common Eland	female	6135.59	0.111111	0.762054	0.266826
T.ory_25	juvenile	Common Eland	female	5850.41	0.156977	0.73936	0.216979
S.caf_01	adult	African Savannah Buffalo	female	7968.95	0.00584795	0.856849
S.caf_02	adult	African Savannah Buffalo	female	6370.14	0.0102564	0.818839
S.caf_03	adult	African Savannah Buffalo	female	7304.72	0.0106383	0.771877
S.caf_04	adult	African Savannah Buffalo	female	7611.37	0	0.83082
S.caf_05	adult	African Savannah Buffalo	female	6951.22	0.0132159	0.782973
S.caf_06	adult	African Forrest Buffalo	female	9029.9	0.00694444	0.806498
S.caf_07	adult	African Forrest Buffalo	female	9560.36	0.0145985	0.820937
S.caf_08	adult	African Forrest Buffalo	female	7878.42	0.010989	0.841834
S.caf_09	adult	African Forrest Buffalo	female	8067.05	0.0381679	0.838499
S.caf_10	adult	African Forrest Buffalo	female	7395.53	0.0192308	0.790491
S.caf_11	adult	African Forrest Buffalo	female	8042.21	0.00591716	0.807297
S.caf_12	adult	African Forrest Buffalo	female	7569.13	0	0.824461
D.pyg_01	adult	Blesbok	male	10036.1	0.004329	0.804436	0.16799
D.pyg_02	adult	Blesbok	male	5883.8	0.0108696	0.759525	0.162892
D.pyg_03	adult	Blesbok	female	11250.9	0	0.75664
D.pyg_04	adult	Blesbok	female	8505.19	0	0.772092	0.139242
D.pyg_05	adult	Blesbok	female	8094.04	0.028	0.751314	0.113299
D.pyg_06	adult	Blesbok	female	5424.54	0.0232558	0.695247	0.124628
D.pyg_07	adult	Blesbok	female	4667.49	0.0358566	0.660101	0.130538
D.pyg_08	adult	Blesbok	female	7426.69	0.0220588	0.702724	0.12235
D.pyg_09	adult	Blesbok	female	6026.05	0.0621469	0.649013
D.pyg_10	adult	Blesbok	female	8154.29	0.0338983	0.794852	0.121437
D.pyg_11	juvenile	Blesbok	female	5846.91	0.171779	0.740275	0.27432
D.pyg_12	juvenile	Blesbok	female	7423.23	0.0830565	0.801967	0.235466
D.pyg_13	juvenile	Blesbok	female	6389.84	0.0827068	0.828812
D.pyg_14	juvenile	Blesbok	female	6000.57	0.0373832	0.840485
C.tau_01	adult	Common Wildebeest	male	6554.92	0.0114679	0.705183	0.113107
C.tau_02	adult	Common Wildebeest	male	11646	0	0.647288	0.108007
C.tau_03	adult	Common Wildebeest	male	4401.48	0.0629723	0.681098	0.0841891
C.tau_04	adult	Common Wildebeest	male	7592.63	0.047619	0.728275	0.071595
C.tau_05	adult	Common Wildebeest	male	7413.85	0.0046729	0.662174	0.0696386
C.tau_06	adult	Common Wildebeest	female	11917.4	0.0123457	0.667284	0.0777517
C.tau_07	adult	Common Wildebeest	female	7257.56	0.0152672	0.691404	0.0818559
C.tau_08	adult	Common Wildebeest	female	7090.26	0.00456621	0.716787	0.102144
C.tau_09	adult	Common Wildebeest	female	8931.75	0	0.630736	0.0436135
C.tau_10	adult	Common Wildebeest	female	5590.12	0.0348432	0.699451
C.tau_11	adult	Common Wildebeest	female	6480.29	0.0206612	0.710823	0.10216
C.tau_12	adult	Common Wildebeest	female	6146.95	0.00714286	0.758584	0.135391
C.tau_13	adult	Common Wildebeest	female	7414.31	0.0104167	0.689475
C.tau_14	adult	Common Wildebeest	female	5581.63	0.0201342	0.758439	0.120841
C.tau_15	subadult	Common Wildebeest	female	10074.9	0.0210526	0.762807	0.0836927
C.tau_16	juvenile	Common Wildebeest	male	6954.52	0.0362694	0.818918	0.189677
C.tau_17	juvenile	Common Wildebeest	female	6131.68	0.0357143	0.736019	0.141262
H.equ_01	adult	Roan Antelope	male	7034.26	0	0.840265
H.equ_02	adult	Roan Antelope	female	9436	0.0330579	0.880579	0.106106
H.equ_03	adult	Roan Antelope	female	9828.85	0	0.860147	0.106065
H.equ_04	adult	Roan Antelope	female	7917.95	0.039548	0.854621	0.0995248
H.equ_05	adult	Roan Antelope	female	8621.67	0.0392157	0.788805	0.0835963
H.equ_06	adult	Roan Antelope	female	8302.71	0	0.861602	0.0810192
H.nig_01	adult	Sable Antelope	male	8041.95	0.0107527	0.877259	0.0772941
H.nig_02	adult	Sable Antelope	female	6635.52	0.0568182	0.787703	0.111497
H.nig_03	subadult	Sable Antelope	female	7500.73	0.0222222	0.750687	0.0399822
H.nig_04	juvenile	Sable Antelope	male	7719.81	0.22	0.805262
O.dam_01	adult	Scimitar-horned Oryx	male	8045.62	0	0.791924	0.12591
O.dam_02	adult	Scimitar-horned Oryx	male	8432.75	0.0137615	0.726203
O.dam_03	adult	Scimitar-horned Oryx	female	7329.59	0.0107362	0.6725
O.dam_04	subadult	Scimitar-horned Oryx	male	6449.69	0.0267176	0.726989
O.dam_05	juvenile	Scimitar-horned Oryx	male	8228.31	0.0212766	0.800124
O.leu_01	adult	Arabian Oryx	male	7879.11	0	0.726215
O.leu_02	adult	Arabian Oryx	female	6284.52	0.0126183	0.78641
O.leu_03	adult	Arabian Oryx	female	7727.16	0.0164609	0.84019
A.nas_01	adult	Addax	male	8555.02	0.0188679	0.785079	0.146064
A.nas_02	adult	Addax	female	6045.41	0.010274	0.795314	0.134648
A.nas_03	adult	Addax	female	6759.86	0.0575221	0.8629	0.183424
A.nas_04	adult	Addax	female	6038.4	0.0160256	0.82917
A.nas_05	adult	Addax	female	8127.55	0	0.857569	0.12366
A.nas_06	adult	Addax	female	7489.63	0.00757576	0.846371	0.0864513
A.nas_07	adult	Addax	female	6231.59	0.0126582	0.83935	0.12546
A.nas_08	adult	Addax	female	8525.77	0.00826446	0.777127	0.0554143
K.ell_01	adult	Waterbuck	male	7019.07	0.0108108	0.735728	0.05417
K.ell_02	adult	Waterbuck	male	8655.26	0.0258621	0.879408
K.ell_03	adult	Waterbuck	male	6842.68	0.0075188	0.766348
K.ell_04	adult	Waterbuck	male	8318.07	0.031746	0.675368	0.0934223
K.ell_05	adult	Waterbuck	male	6257.14	0.0283019	0.535227
K.ell_06	adult	Waterbuck	male	7466.4	0	0.844381
K.ell_07	adult	Waterbuck	female	7120.55	0.0150754	0.724049	0.0980119
K.ell_08	adult	Waterbuck	female	8358.95	0	0.788972	0.10635
K.ell_09	adult	Waterbuck	female	6460.8	0.0097561	0.746973	0.107697
K.ell_10	adult	Waterbuck	female	9110.5	0	0.721187	0.0749449
K.ell_11	adult	Waterbuck	female	6022.88	0.0191388	0.723321	0.116432
K.ell_12	adult	Waterbuck	female	9041.12	0.0205479	0.656163
K.ell_13	adult	Waterbuck	female	8400.96	0.010929	0.644169
K.ell_14	adult	Waterbuck	female	6157.64	0.0127389	0.701275
K.ell_15	adult	Waterbuck	female	6796	0	0.752082
K.ell_16	adult	Waterbuck	female	7777.26	0	0.825283	0.148716
K.ell_17	adult	Waterbuck	female	7225.2	0.0197368	0.79539
K.ell_18	adult	Waterbuck	female	7455.51	0.0456621	0.74351
K.ell_19	juvenile	Waterbuck	male	8611.28	0.0366972	0.817198
R.ful_01	adult	Mountain Reedbuck	male	6760.4	0.0175439	0.723776	0.0856303
R.ful_02	adult	Mountain Reedbuck	male	7457.49	0.0169492	0.680497	0.0999572
O.joh_01	adult	Okapi	male	8281.3	0.0326087	0.780161	0.118959
O.joh_02	adult	Okapi	male	11129.2	0	0.586383	0.0579446
O.joh_03	adult	Okapi	male	8615.69	0.0254237	0.561285	0.110634
O.joh_04	adult	Okapi	male	7840.41	0.0185759	0.697311	0.0719293
O.joh_05	adult	Okapi	female	12206.5	0.024	0.700591	0.0972437
O.joh_06	adult	Okapi	female	9588.99	0.0103093	0.830815	0.0715354
O.joh_07	adult	Okapi	female	11593.7	0	0.497582	0.0411898
O.joh_08	adult	Okapi	female	10370.5	0	0.655862	0.0803653
O.joh_09	adult	Okapi	female	6593.4	0.0100503	0.71303	0.0748572
O.joh_10	subadult	Okapi	female	8638.85	0.0203046	0.767368	0.0689318
O.joh_11	subadult	Okapi	female	10027.2	0	0.797261	0.117298
E.zeb_01	adult	Mountain Zebra	female	11016.5	0.0103093	0.33206
E.zeb_02	adult	Mountain Zebra	female	7022.58	0.0196078	0.357237	0.0500301
E.zeb_03	adult	Mountain Zebra	female	6650.09	0.0540541	0.395208	0.0416837
E.zeb_04	adult	Mountain Zebra	female	11278.8	0	0.239025	0.018672
E.zeb_05	subadult	Mountain Zebra	male	10736.3	0	0.312697	0.0231417
E.zeb_06	subadult	Mountain Zebra	male	12529.5	0	0.321049	0.0249928
E.zeb_07	subadult	Mountain Zebra	male	5698.22	0.0562249	0.527259
E.gre_01	adult	Grevy's Zebra	male	9718.33	0	0.435068	0.100561
E.gre_02	adult	Grevy's Zebra	male	7352.36	0.0561798	0.364443	0.0587427
E.gre_03	adult	Grevy's Zebra	male	9076.83	0.0258621	0.260727	0.0591717
E.gre_04	adult	Grevy's Zebra	female	6895.88	0.0625	0.281671	0.0392382
E.gre_05	adult	Grevy's Zebra	female	9919.85	0.030303	0.154733	0.0129015
E.gre_06	adult	Grevy's Zebra	female	10562.3	0	0.236282	0.042486
E.gre_07	adult	Grevy's Zebra	female	8970.59	0.0131579	0.258421	0.0335012
E.gre_08	adult	Grevy's Zebra	female	9593.5	0	0.244836
E.gre_09	subadult	Grevy's Zebra	male	8665.36	0.0792683	0.354316	0.093768
E.gre_10	juvenile	Grevy's Zebra	male	5415.16	0.0691244	0.541564	0.0726438
E.qua_01	adult	Plains Zebra	male	5945.71	0.0645161	0.169531	0.0257882
E.qua_02	adult	Plains Zebra	male	9256.15	0.0549451	0.433438
E.qua_03	adult	Plains Zebra	male	6854.22	0.0173913	0.466085	0.0537306
E.qua_04	adult	Plains Zebra	male	10270.1	0	0.214161	0.0220613
E.qua_05	adult	Plains Zebra	female	7416.19	0.0130293	0.367503	0.104289
E.qua_06	adult	Plains Zebra	female	9937.17	0.0044843	0.41327	0.0979725
E.qua_07	adult	Plains Zebra	female	7883.8	0.0108696	0.268994	0.0795689
E.qua_08	adult	Plains Zebra	female	8217.24	0.030303	0.326444
E.qua_09	adult	Plains Zebra	female	7106.91	0.00719424	0.372333	0.0269631
E.qua_10	adult	Plains Zebra	female	7394.62	0	0.382778	0.12449
E.qua_11	adult	Plains Zebra	female	9765.67	0	0.570048	0.212137
E.qua_12	adult	Plains Zebra	female	7661.46	0.00760456	0.611381	0.151097
E.qua_13	adult	Plains Zebra	female	8090.76	0	0.422803	0.0242298
E.qua_14	adult	Plains Zebra	female	7757.98	0.0106952	0.410601	0.0520574
E.qua_15	adult	Plains Zebra	female	12138	0	0.0605579
E.qua_16	adult	Plains Zebra	female	6516.2	0.00757576	0.368514	0.0898565
E.qua_17	adult	Plains Zebra	female	3825.63	0.0963855	0.587068	0.169832
E.qua_18	adult	Plains Zebra	female	7407.47	0.0300752	0.578956	0.206349
E.qua_19	adult	Plains Zebra	female	4200.84	0.0421687	0.431083	0.0504756
E.qua_20	adult	Plains Zebra	female	5028.12	0.0189573	0.508605
E.qua_21	adult	Plains Zebra	female	7571.11	0	0.316762	0.0668643
E.qua_22	adult	Plains Zebra	female	5486.11	0.0540541	0.493076	0.155991
E.qua_23	adult	Plains Zebra	female	6286.47	0	0.220105
E.qua_24	adult	Plains Zebra	female	6684.19	0.00724638	0.248035	0.0854176
E.qua_25	adult	Plains Zebra	female	9878.46	0.0138889	0.220124	0.035958
E.qua_26	adult	Plains Zebra	female	6418.75	0.0532544	0.451177	0.116173
E.qua_27	adult	Plains Zebra	female	7605.5	0.0384615	0.307479	0.0387841
E.qua_28	subadult	Plains Zebra	female	6728.51	0.00796813	0.432329	0.090612
E.qua_29	subadult	Plains Zebra	female	5946.44	0.0282486	0.618192
E.qua_30	subadult	Plains Zebra	female	5479.65	0.0105263	0.597794	0.0772247
E.qua_31	subadult	Plains Zebra	female	5288.78	0.0378378	0.630392	0.22141
E.qua_32	juvenile	Plains Zebra	male	5993.45	0.0670391	0.52744

## Sheet: LHD_Duration
Individual	Age	Sex	Median LHD duration [min]
A.nas_01	adult	male	5.48333
A.nas_02	adult	female	3.96667
A.nas_03	adult	female	5.48333
A.nas_05	adult	female	3.85
A.nas_06	adult	female	4.31667
A.nas_07	adult	female	3.15
A.nas_08	adult	female	4.2
C.tau_01	adult	male	6.06667
C.tau_02	adult	male	8.86667
C.tau_03	adult	male	5.95
C.tau_04	adult	male	6.18333
C.tau_05	adult	male	5.83333
C.tau_06	adult	female	6.88333
C.tau_07	adult	female	4.78333
C.tau_08	adult	female	6.3
C.tau_09	adult	female	5.13333
C.tau_11	adult	female	5.6
C.tau_12	adult	female	6.41667
C.tau_14	adult	female	6.06667
C.tau_15	subadult	female	7.35
C.tau_16	juvenile	male	6.41667
C.tau_17	juvenile	female	5.25
D.pyg_01	adult	male	7.58333
D.pyg_02	adult	male	6.825
D.pyg_04	adult	female	7.11667
D.pyg_05	adult	female	6.3
D.pyg_06	adult	female	5.71667
D.pyg_07	adult	female	8.34167
D.pyg_08	adult	female	7
D.pyg_10	adult	female	4.31667
D.pyg_11	juvenile	female	11.6667
D.pyg_12	juvenile	female	11.55
E.gre_01	adult	male	5.19167
E.gre_02	adult	male	3.73333
E.gre_03	adult	male	2.68333
E.gre_04	adult	female	2.68333
E.gre_05	adult	female	2.50833
E.gre_06	adult	female	3.85
E.gre_07	adult	female	1.51667
E.gre_09	subadult	male	4.2
E.gre_10	juvenile	male	2.33333
E.qua_01	adult	male	3.96667
E.qua_03	adult	male	2.8
E.qua_04	adult	male	2.68333
E.qua_05	adult	female	4.78333
E.qua_06	adult	female	5.13333
E.qua_07	adult	female	3.96667
E.qua_09	adult	female	2.1
E.qua_10	adult	female	4.66667
E.qua_11	adult	female	3.85
E.qua_12	adult	female	3.5
E.qua_13	adult	female	1.75
E.qua_14	adult	female	2.45
E.qua_16	adult	female	3.96667
E.qua_17	adult	female	3.55833
E.qua_18	adult	female	4.31667
E.qua_19	adult	female	1.28333
E.qua_21	adult	female	2.68333
E.qua_22	adult	female	4.78333
E.qua_24	adult	female	4.375
E.qua_25	adult	female	3.26667
E.qua_26	adult	female	6.06667
E.qua_27	adult	female	1.86667
E.qua_28	subadult	female	4.31667
E.qua_30	subadult	female	2.8
E.qua_31	subadult	female	4.66667
E.zeb_02	adult	female	2.21667
E.zeb_03	adult	female	2.56667
E.zeb_04	adult	female	1.69167
E.zeb_05	subadult	male	3.15
E.zeb_06	subadult	male	3.03333
H.equ_02	adult	female	4.31667
H.equ_03	adult	female	7.23333
H.equ_04	adult	female	4.31667
H.equ_05	adult	female	4.66667
H.equ_06	adult	female	3.5
H.nig_01	adult	male	4.78333
H.nig_02	adult	female	4.31667
H.nig_03	subadult	female	2.45
K.ell_01	adult	male	1.98333
K.ell_04	adult	male	6.24167
K.ell_07	adult	female	3.03333
K.ell_08	adult	female	3.5
K.ell_09	adult	female	4.43333
K.ell_10	adult	female	3.55833
K.ell_11	adult	female	4.66667
K.ell_16	adult	female	5.36667
O.dam_01	adult	male	6.88333
O.joh_01	adult	male	3.26667
O.joh_02	adult	male	6.06667
O.joh_03	adult	male	4.08333
O.joh_04	adult	male	5.95
O.joh_05	adult	female	4.66667
O.joh_06	adult	female	4.2
O.joh_07	adult	female	1.80833
O.joh_08	adult	female	4.9
O.joh_09	adult	female	3.26667
O.joh_10	subadult	female	3.15
O.joh_11	subadult	female	4.78333
R.ful_01	adult	male	3.96667
R.ful_02	adult	male	3.38333
T.eur_01	adult	male	5.6
T.eur_02	adult	male	4.55
T.eur_06	adult	female	4.31667
T.eur_07	adult	female	4.66667
T.eur_08	adult	female	4.78333
T.eur_09	subadult	male	4.66667
T.eur_10	subadult	male	4.66667
T.ory_01	adult	male	7.11667
T.ory_02	adult	male	5.36667
T.ory_03	adult	male	3.96667
T.ory_05	adult	male	4.31667
T.ory_06	adult	female	5.71667
T.ory_11	adult	female	3.38333
T.ory_14	adult	female	5.36667
T.ory_15	adult	female	5.01667
T.ory_17	adult	female	2.8
T.ory_18	subadult	male	7.35
T.ory_19	subadult	female	10.5
T.ory_20	subadult	female	5.95
T.ory_21	subadult	female	4.31667
T.ory_22	juvenile	female	7.40833
T.ory_24	juvenile	female	6.06667
T.ory_25	juvenile	female	5.13333
T.spe_01	adult	male	4.08333
T.str_01	adult	male	8.98333
T.str_02	adult	male	2.21667
T.str_03	adult	male	5.36667
T.str_04	adult	female	4.43333

## Sheet: Supplemetal Data
Details of the dataset are given in Supplementary Table.xlsx, sheet Overview. For each observed individual, the corresponding species, age, and number of nights evaluated are reported. Moreover, The performance of the used deep learning-based software package is also given in Supplementary Table.xlsx, sheet Performance BOVIDS. The size of the test set per individual, the -score for lying and LHD,…
